# Supplementary material for: Seasonal variation in environmental DNA detection in sediment and water samples
Source: PLoS One. 2018 Jan 19;13(1):e0191737. doi: 10.1371/journal.pone.0191737 (PMC5774844; doi:10.1371/journal.pone.0191737)
Supplement: S1 Data — (CSV) [file pone.0191737.s002.csv]

Row	PCR1	PCR2	PCR3	PCR4	PCR5	PCR6	PCR7	PCR8	Time	Type	Pond	Site	Texture	MSand	MSilt	MClay	HabSuit
3	1	1	1	1	1	1	1	1	Spring	Water	CMC	LW	Clay	36.65	15.83333333	47.49166667	0.909179696
4	0	0	0	0	0	0	0	0	Spring	Sediment	CMC	LW	Clay	36.65	15.83333333	47.49166667	0.909179696
5	0	0	0	0	0	0	0	0	Spring	Water	CMD	LW	Clay	38.33333333	19.16666667	42.5	0.631272116
6	0	0	0	0	0	0	0	0	Spring	Sediment	CMD	LW	Clay	38.33333333	19.16666667	42.5	0.631272116
7	0	1	0	0	1	1	0	1	Spring	Water	CMW	LW	Sandy Clay Loam	59.1675	20.83416667	21.66583333	0.741134449
8	1	0	0	1	0	1	0	0	Spring	Sediment	CMW	LW	Sandy Clay Loam	59.1675	20.83416667	21.66583333	0.741134449
11	1	1	1	1	1	1	1	1	Spring	Water	STC10	STC	Clay	17.49916667	17.50083333	65	0.696674774
12	1	1	1	1	1	1	1	1	Spring	Sediment	STC10	STC	Clay	17.49916667	17.50083333	65	0.696674774
15	1	1	0	1	0	0	0	0	Spring	Water	STC3	STC	Sandy Clay Loam	53.33416667	26.66666667	28.3325	0.712395368
16	0	0	0	0	1	0	0	0	Spring	Sediment	STC3	STC	Sandy Clay Loam	53.33416667	26.66666667	28.3325	0.712395368
17	1	1	1	1	1	1	1	1	Spring	Water	STC5	STC	Clay	30	18.33333333	58.33333333	0.717007931
18	0	0	0	0	0	0	0	0	Spring	Sediment	STC5	STC	Clay	30	18.33333333	58.33333333	0.717007931
19	1	1	1	1	1	1	1	1	Spring	Water	STC6	STC	Sandy Loam	59.16583333	26.6675	14.16666667	0.708785783
20	0	0	0	0	1	0	0	1	Spring	Sediment	STC6	STC	Sandy Loam	59.16583333	26.6675	14.16666667	0.717007931
21	1	0	0	0	0	0	0	0	Spring	Water	W1	LW	Clay	13.33333	19.167	67.5	0.337712184
22	0	0	0	0	0	0	0	0	Spring	Sediment	W1	LW	Clay	13.33333	19.167	67.5	0.337712184
23	1	1	1	1	1	1	1	1	Spring	Water	W2	LW	Clay	22.5	28.3333	49.17	0.340946312
24	1	0	1	0	1	0	0	0	Spring	Sediment	W2	LW	Clay	22.5	28.3333	49.17	0.340946312
25	1	1	1	1	1	1	1	1	Spring	Water	W3	LW	Clay	11.6583	19.167	64.98	0.760830769
26	0	0	0	0	0	0	0	0	Spring	Sediment	W3	LW	Clay	11.6583	19.167	64.98	0.760830769
27	1	1	1	1	1	1	1	1	Spring	Water	W4	LW	Clay	18.33333333	5	76.66666667	0.657233121
28	1	0	0	0	0	1	0	0	Spring	Sediment	W4	LW	Clay	18.33333333	5	76.66666667	0.657233121
29	0	0	0	0	1	0	0	0	Spring	Water	WBR	LW	Clay loam	39.16666667	27.49166667	33.31666667	0.659126357
30	0	0	0	0	0	0	0	0	Spring	Sediment	WBR	LW	Clay loam	39.16666667	27.49166667	33.31666667	0.659126357
31	1	1	1	1	1	1	1	1	Spring	Water	WIC1	WIC	Sandy Clay	55.42833333	16.23833333	28.33333333	0.832553207
32	1	1	1	1	1	1	1	1	Spring	Sediment	WIC1	WIC	Sandy Clay	55.42833333	16.23833333	28.33333333	0.832553207
33	1	1	1	1	1	1	1	1	Spring	Water	WIC2	WIC	Clay	19.16583333	4.166666667	76.6675	0.808943379
34	1	1	0	0	1	0	1	0	Spring	Sediment	WIC2	WIC	Clay	19.16583333	4.166666667	76.6675	0.808943379
35	1	1	1	1	1	1	1	1	Spring	Water	WIC3	WIC	Clay	21.66666667	5.000833333	73.3325	0.77679961
36	0	0	0	1	0	0	0	1	Spring	Sediment	WIC3	WIC	Clay	21.66666667	5.000833333	73.3325	0.77679961
37	0	0	1	1	0	1	1	1	Spring	Water	WIC4	WIC	Clay	20.37833333	8.333333333	71.28833333	0.754770861
38	0	0	0	0	0	0	0	0	Spring	Sediment	WIC4	WIC	Clay	20.37833333	8.333333333	71.28833333	0.754770861
39	1	1	1	1	1	1	1	1	Spring	Water	WIC5	WIC	Clay	9.165833333	20	70.83166667	0.794328235
40	0	0	0	0	0	0	0	0	Spring	Sediment	WIC5	WIC	Clay	9.165833333	20	70.83166667	0.794328235
41	0	0	0	0	0	0	0	0	Spring	Water	WIC6	WIC	Clay	10.8325	33.33333333	55.83416667	0.7551474
42	0	0	0	0	0	0	0	0	Spring	Sediment	WIC6	WIC	Clay	10.8325	33.33333333	55.83416667	0.7551474
45	1	1	1	1	1	1	1	1	Summer	Water	CMC	LW	Clay	36.65	15.83333333	47.49166667	0.909179696
46	0	0	1	1	1	0	1	1	Summer	Sediment	CMC	LW	Clay	36.65	15.83333333	47.49166667	0.909179696
47	0	0	0	0	0	0	0	0	Summer	Water	CMD	LW	Clay	38.33333333	19.16666667	42.5	0.631272116
48	0	0	0	0	0	1	0	0	Summer	Sediment	CMD	LW	Clay	38.33333333	19.16666667	42.5	0.631272116
49	1	1	1	1	1	1	1	1	Summer	Water	CMW	LW	Sandy Clay Loam	59.1675	20.83416667	21.66583333	0.741134449
50	1	1	1	1	1	1	1	1	Summer	Sediment	CMW	LW	Sandy Clay Loam	59.1675	20.83416667	21.66583333	0.741134449
53	1	1	1	1	1	1	1	1	Summer	Water	STC10	STC	Clay	17.49916667	17.50083333	65	0.696674774
54	0	0	0	1	0	0	0	0	Summer	Sediment	STC10	STC	Clay	17.49916667	17.50083333	65	0.696674774
57	1	1	1	1	1	1	1	1	Summer	Water	STC3	STC	Sandy Clay Loam	53.33416667	26.66666667	28.3325	0.712395368
58	1	0	0	0	0	0	0	0	Summer	Sediment	STC3	STC	Sandy Clay Loam	53.33416667	26.66666667	28.3325	0.712395368
59	1	1	1	1	1	1	1	1	Summer	Water	STC5	STC	Clay	30	18.33333333	58.33333333	0.717007931
60	0	0	1	1	0	0	0	0	Summer	Sediment	STC5	STC	Clay	30	18.33333333	58.33333333	0.717007931
61	0	0	0	0	0	0	0	0	Summer	Water	STC6	STC	Sandy Loam	59.16583333	26.6675	14.16666667	0.708785783
62	0	0	0	1	1	0	0	0	Summer	Sediment	STC6	STC	Sandy Loam	59.16583333	26.6675	14.16666667	0.717007931
63	0	0	0	0	0	0	0	0	Summer	Water	W1	LW	Clay	13.33333	19.167	67.5	0.337712184
64	0	0	0	0	0	0	0	0	Summer	Sediment	W1	LW	Clay	13.33333	19.167	67.5	0.337712184
65	1	1	1	1	1	1	1	1	Summer	Water	W2	LW	Clay	22.5	28.3333	49.17	0.340946312
66	1	0	1	0	1	0	1	1	Summer	Sediment	W2	LW	Clay	22.5	28.3333	49.17	0.340946312
67	1	1	1	1	1	1	1	1	Summer	Water	W3	LW	Clay	11.6583	19.167	64.98	0.760830769
68	0	0	0	0	0	0	0	0	Summer	Sediment	W3	LW	Clay	11.6583	19.167	64.98	0.760830769
69	1	1	1	1	1	1	1	1	Summer	Water	W4	LW	Clay	18.33333333	5	76.66666667	0.657233121
70	0	0	0	0	0	0	0	0	Summer	Sediment	W4	LW	Clay	18.33333333	5	76.66666667	0.657233121
71	0	0	0	0	0	0	0	0	Summer	Water	WBR	LW	Clay loam	39.16666667	27.49166667	33.31666667	0.659126357
72	0	1	1	0	0	0	0	0	Summer	Sediment	WBR	LW	Clay loam	39.16666667	27.49166667	33.31666667	0.659126357
73	1	1	1	1	1	1	1	1	Summer	Water	WIC1	WIC	Sandy Clay	55.42833333	16.23833333	28.33333333	0.832553207
74	1	1	1	1	1	1	1	1	Summer	Sediment	WIC1	WIC	Sandy Clay	55.42833333	16.23833333	28.33333333	0.832553207
75	1	1	1	1	1	1	1	1	Summer	Water	WIC2	WIC	Clay	19.16583333	4.166666667	76.6675	0.808943379
76	1	1	1	1	1	1	1	1	Summer	Sediment	WIC2	WIC	Clay	19.16583333	4.166666667	76.6675	0.808943379
77	1	1	1	1	1	1	1	1	Summer	Water	WIC3	WIC	Clay	21.66666667	5.000833333	73.3325	0.77679961
78	1	1	1	1	1	1	1	1	Summer	Sediment	WIC3	WIC	Clay	21.66666667	5.000833333	73.3325	0.77679961
79	1	1	1	1	1	1	1	1	Summer	Water	WIC4	WIC	Clay	20.37833333	8.333333333	71.28833333	0.754770861
80	0	0	0	0	0	0	0	0	Summer	Sediment	WIC4	WIC	Clay	20.37833333	8.333333333	71.28833333	0.754770861
81	1	1	1	1	1	1	1	1	Summer	Water	WIC5	WIC	Clay	9.165833333	20	70.83166667	0.794328235
82	0	0	0	1	0	0	0	0	Summer	Sediment	WIC5	WIC	Clay	9.165833333	20	70.83166667	0.794328235
83	1	1	1	1	1	1	1	1	Summer	Water	WIC6	WIC	Clay	10.8325	33.33333333	55.83416667	0.7551474
84	1	1	1	1	1	1	1	1	Summer	Sediment	WIC6	WIC	Clay	10.8325	33.33333333	55.83416667	0.7551474
87	1	0	1	0	1	1	1	1	Autumn	Water	CMC	LW	Clay	36.65	15.83333333	47.49166667	0.909179696
88	0	0	0	0	0	0	0	0	Autumn	Sediment	CMC	LW	Clay	36.65	15.83333333	47.49166667	0.909179696
89	0	0	0	0	0	0	0	0	Autumn	Water	CMD	LW	Clay	38.33333333	19.16666667	42.5	0.631272116
90	0	0	0	0	0	0	0	0	Autumn	Sediment	CMD	LW	Clay	38.33333333	19.16666667	42.5	0.631272116
91	0	0	0	0	0	0	0	0	Autumn	Water	CMW	LW	Sandy Clay Loam	59.1675	20.83416667	21.66583333	0.741134449
92	0	0	1	0	1	0	0	0	Autumn	Sediment	CMW	LW	Sandy Clay Loam	59.1675	20.83416667	21.66583333	0.741134449
95	0	0	0	0	0	0	1	0	Autumn	Water	STC10	STC	Clay	17.49916667	17.50083333	65	0.696674774
96	0	0	0	0	0	0	0	0	Autumn	Sediment	STC10	STC	Clay	17.49916667	17.50083333	65	0.696674774
99	0	0	0	0	0	0	0	0	Autumn	Water	STC3	STC	Sandy Clay Loam	53.33416667	26.66666667	28.3325	0.712395368
100	0	0	0	0	0	0	0	0	Autumn	Sediment	STC3	STC	Sandy Clay Loam	53.33416667	26.66666667	28.3325	0.712395368
101	0	0	0	0	0	0	0	0	Autumn	Water	STC5	STC	Clay	30	18.33333333	58.33333333	0.717007931
102	0	0	1	1	0	1	1	0	Autumn	Sediment	STC5	STC	Clay	30	18.33333333	58.33333333	0.717007931
103	0	0	0	0	0	0	0	0	Autumn	Water	STC6	STC	Sandy Loam	59.16583333	26.6675	14.16666667	0.708785783
104	0	0	0	0	0	0	0	0	Autumn	Sediment	STC6	STC	Sandy Loam	59.16583333	26.6675	14.16666667	0.717007931
105	0	0	0	0	0	0	0	0	Autumn	Water	W1	LW	Clay	13.33333	19.167	67.5	0.337712184
106	0	0	0	0	0	0	0	0	Autumn	Sediment	W1	LW	Clay	13.33333	19.167	67.5	0.337712184
107	0	0	0	0	0	0	0	0	Autumn	Water	W2	LW	Clay	22.5	28.3333	49.17	0.340946312
108	0	1	1	0	1	1	0	0	Autumn	Sediment	W2	LW	Clay	22.5	28.3333	49.17	0.340946312
109	1	1	1	1	1	1	1	0	Autumn	Water	W3	LW	Clay	11.6583	19.167	64.98	0.760830769
110	0	0	0	0	0	0	0	0	Autumn	Sediment	W3	LW	Clay	11.6583	19.167	64.98	0.760830769
111	1	1	1	1	1	0	1	1	Autumn	Water	W4	LW	Clay	18.33333333	5	76.66666667	0.657233121
112	0	0	1	0	1	0	1	0	Autumn	Sediment	W4	LW	Clay	18.33333333	5	76.66666667	0.657233121
113	0	0	0	0	0	0	1	0	Autumn	Water	WBR	LW	Clay loam	39.16666667	27.49166667	33.31666667	0.659126357
114	0	0	0	0	0	0	0	0	Autumn	Sediment	WBR	LW	Clay loam	39.16666667	27.49166667	33.31666667	0.659126357
115	1	1	0	0	1	1	0	1	Autumn	Water	WIC1	WIC	Sandy Clay	55.42833333	16.23833333	28.33333333	0.832553207
116	1	1	0	1	0	1	1	0	Autumn	Sediment	WIC1	WIC	Sandy Clay	55.42833333	16.23833333	28.33333333	0.832553207
117	0	0	0	0	0	1	0	0	Autumn	Water	WIC2	WIC	Clay	19.16583333	4.166666667	76.6675	0.808943379
118	0	0	0	0	0	0	0	0	Autumn	Sediment	WIC2	WIC	Clay	19.16583333	4.166666667	76.6675	0.808943379
119	1	0	1	1	1	0	0	1	Autumn	Water	WIC3	WIC	Clay	21.66666667	5.000833333	73.3325	0.77679961
120	0	0	0	0	0	0	0	0	Autumn	Sediment	WIC3	WIC	Clay	21.66666667	5.000833333	73.3325	0.77679961
121	1	1	1	1	1	1	0	1	Autumn	Water	WIC4	WIC	Clay	20.37833333	8.333333333	71.28833333	0.754770861
122	0	0	0	0	0	0	0	0	Autumn	Sediment	WIC4	WIC	Clay	20.37833333	8.333333333	71.28833333	0.754770861
123	0	1	0	0	0	0	0	0	Autumn	Water	WIC5	WIC	Clay	9.165833333	20	70.83166667	0.794328235
124	0	0	0	0	0	0	0	0	Autumn	Sediment	WIC5	WIC	Clay	9.165833333	20	70.83166667	0.794328235
125	0	0	0	0	0	0	0	0	Autumn	Water	WIC6	WIC	Clay	10.8325	33.33333333	55.83416667	0.7551474
126	0	0	0	0	0	0	0	0	Autumn	Sediment	WIC6	WIC	Clay	10.8325	33.33333333	55.83416667	0.7551474
129	0	0	0	0	0	0	0	0	Winter	Water	CMC	LW	Clay	36.65	15.83333333	47.49166667	0.909179696
130	1	0	0	0	0	0	0	1	Winter	Sediment	CMC	LW	Clay	36.65	15.83333333	47.49166667	0.909179696
131	0	0	0	0	0	0	0	1	Winter	Water	CMD	LW	Clay	38.33333333	19.16666667	42.5	0.631272116
132	0	0	0	0	0	0	0	0	Winter	Sediment	CMD	LW	Clay	38.33333333	19.16666667	42.5	0.631272116
133	0	0	0	0	0	0	0	0	Winter	Water	CMW	LW	Sandy Clay Loam	59.1675	20.83416667	21.66583333	0.741134449
134	0	0	1	0	0	0	0	0	Winter	Sediment	CMW	LW	Sandy Clay Loam	59.1675	20.83416667	21.66583333	0.741134449
137	0	1	0	0	0	0	0	0	Winter	Water	STC10	STC	Clay	17.49916667	17.50083333	65	0.696674774
138	0	0	0	0	0	0	0	0	Winter	Sediment	STC10	STC	Clay	17.49916667	17.50083333	65	0.696674774
141	0	0	0	0	0	0	0	0	Winter	Water	STC3	STC	Sandy Clay Loam	53.33416667	26.66666667	28.3325	0.712395368
142	0	0	0	0	0	0	0	0	Winter	Sediment	STC3	STC	Sandy Clay Loam	53.33416667	26.66666667	28.3325	0.712395368
143	0	0	0	0	0	0	0	0	Winter	Water	STC5	STC	Clay	30	18.33333333	58.33333333	0.717007931
144	0	0	0	0	0	1	0	0	Winter	Sediment	STC5	STC	Clay	30	18.33333333	58.33333333	0.717007931
145	0	0	0	1	0	0	0	0	Winter	Water	STC6	STC	Sandy Loam	59.16583333	26.6675	14.16666667	0.708785783
146	1	1	1	0	0	0	0	0	Winter	Sediment	STC6	STC	Sandy Loam	59.16583333	26.6675	14.16666667	0.717007931
147	0	0	0	0	0	0	0	0	Winter	Water	W1	LW	Clay	13.33333	19.167	67.5	0.337712184
148	0	0	0	0	0	0	0	0	Winter	Sediment	W1	LW	Clay	13.33333	19.167	67.5	0.337712184
149	0	0	0	0	0	0	0	0	Winter	Water	W2	LW	Clay	22.5	28.3333	49.17	0.340946312
150	0	0	0	0	0	0	0	0	Winter	Sediment	W2	LW	Clay	22.5	28.3333	49.17	0.340946312
151	0	0	0	0	0	0	0	0	Winter	Water	W3	LW	Clay	11.6583	19.167	64.98	0.760830769
152	0	0	0	0	0	0	0	0	Winter	Sediment	W3	LW	Clay	11.6583	19.167	64.98	0.760830769
153	0	0	0	0	0	0	0	0	Winter	Water	W4	LW	Clay	18.33333333	5	76.66666667	0.657233121
154	0	0	0	0	0	0	0	0	Winter	Sediment	W4	LW	Clay	18.33333333	5	76.66666667	0.657233121
155	0	0	0	0	0	0	0	0	Winter	Water	WBR	LW	Clay loam	39.16666667	27.49166667	33.31666667	0.659126357
156	0	0	0	0	0	0	0	0	Winter	Sediment	WBR	LW	Clay loam	39.16666667	27.49166667	33.31666667	0.659126357
157	0	0	0	0	0	0	0	0	Winter	Water	WIC1	WIC	Sandy Clay	55.42833333	16.23833333	28.33333333	0.832553207
158	0	0	0	0	1	1	1	0	Winter	Sediment	WIC1	WIC	Sandy Clay	55.42833333	16.23833333	28.33333333	0.832553207
159	0	0	0	0	0	0	0	0	Winter	Water	WIC2	WIC	Clay	19.16583333	4.166666667	76.6675	0.808943379
160	0	0	1	0	0	0	0	0	Winter	Sediment	WIC2	WIC	Clay	19.16583333	4.166666667	76.6675	0.808943379
161	1	0	1	0	0	0	0	0	Winter	Water	WIC3	WIC	Clay	21.66666667	5.000833333	73.3325	0.77679961
162	1	0	0	0	0	0	1	0	Winter	Sediment	WIC3	WIC	Clay	21.66666667	5.000833333	73.3325	0.77679961
163	0	0	0	0	0	0	0	0	Winter	Water	WIC4	WIC	Clay	20.37833333	8.333333333	71.28833333	0.754770861
164	0	0	0	0	0	0	0	0	Winter	Sediment	WIC4	WIC	Clay	20.37833333	8.333333333	71.28833333	0.754770861
165	0	1	0	0	0	0	0	0	Winter	Water	WIC5	WIC	Clay	9.165833333	20	70.83166667	0.794328235
166	1	0	0	0	0	0	0	0	Winter	Sediment	WIC5	WIC	Clay	9.165833333	20	70.83166667	0.794328235
167	0	0	0	0	0	0	0	0	Winter	Water	WIC6	WIC	Clay	10.8325	33.33333333	55.83416667	0.7551474
168	0	0	0	0	0	0	0	0	Winter	Sediment	WIC6	WIC	Clay	10.8325	33.33333333	55.83416667	0.7551474
